# Supplementary material for: Substrate Stiffness Modulates Hypertrophic Chondrocyte Reversion and Chondrogenic Phenotype Restoration
Source: Cells. 2025 Aug 20;14(16):1291. doi: 10.3390/cells14161291 (PMC12385123; doi:10.3390/cells14161291)
Supplement: Supplementary file 1 [file cells-14-01291-s001.zip]

Archive with 1 entries (1 files):
- cells-3719966-supplementary.pdf
